# Supplementary material for: 6-Gingerol Inhibits De Novo Lipogenesis by Targeting Stearoyl-CoA Desaturase to Alleviate Fructose-Induced Hepatic Steatosis
Source: Int J Mol Sci. 2024 Oct 20;25(20):11289. doi: 10.3390/ijms252011289 (PMC11508832; doi:10.3390/ijms252011289)
Supplement: Supplementary file 1 [file ijms-25-11289-s001.zip]

Archive with 3 entries (3 files):
- Supplemental Material.pdf
- Table. S1.xlsx
- Table. S2.xlsx
