# Supplementary material for: 6-Gingerol Inhibits De Novo Lipogenesis by Targeting Stearoyl-CoA Desaturase to Alleviate Fructose-Induced Hepatic Steatosis
Source: Int J Mol Sci. 2024 Oct 20;25(20):11289. doi: 10.3390/ijms252011289 (PMC11508832; doi:10.3390/ijms252011289)
Supplement: Supplementary file 1 [file ijms-25-11289-s001.zip › Table. S1.xlsx]

## Sheet: Sheet1
Protein	Protein Name	Gene Name	average 6-G expression	average DMSO expression	Regulation type	6-G/DMSO	t test p value
B4DGH2	cDNA FLJ56781		761425	15104.9	Up-regulation	50.4091	0.0388734
C9JRL4	Malate dehydrogenase, cytoplasmic (Fragment)	MDH1	35996	4921.23	Up-regulation	7.31443	0.00128956
A0A3B3ISV4	Vitamin K epoxide reductase complex subunit 1-like protein 1	VKORC1L1	617665	133168	Up-regulation	4.63825	0.0203136
A8K8F9	Phosphoinositide phospholipase C		359793	110208	Up-regulation	3.26468	0.0253071
O75908	Sterol O-acyltransferase 2	SOAT2	76035.3	23304.7	Up-regulation	3.26267	0.0448958
Q9NX22	cDNA FLJ20482 fis, clone KAT07592		52804.5	19951	Up-regulation	2.64671	0.0170248
Q93100	Phosphorylase b kinase regulatory subunit beta	PHKB	159262	64076.3	Up-regulation	2.48551	0.0473798
Q2NKY5	Tubulin beta chain	TUBB6	2.20063e+06	904093	Up-regulation	2.43408	0.0198726
B4E0Q3	cDNA FLJ51432, highly similar to Dynamin-binding protein		54868	23386	Up-regulation	2.34619	0.0263113
P22612	cAMP-dependent protein kinase catalytic subunit gamma	PRKACG	9832	4433	Up-regulation	2.21791	0.0416637
Q969G6	Riboflavin kinase	RFK	32244	14343	Up-regulation	2.24807	0.0152184
X5DR54	Epididymis secretory sperm binding protein (Fragment)	NDE1	275170	129802	Up-regulation	2.11993	0.0296033
Q9Y3D5	28S ribosomal protein S18c, mitochondrial	MRPS18C	26238	53067.5	down-regulation	0.494427	0.0313245
P07108	Acyl-CoA-binding protein	DBI	1.22106e+06	2552700	down-regulation	0.478342	0.0419506
Q6FGV9	PMVK protein (Fragment)	PMVK	72138	154423	down-regulation	0.467144	0.0194632
A0A2R8Y7R8	Ribonuclease H2 subunit B	RNASEH2B	113389	253037	down-regulation	0.448114	0.00490994
Q9H1D9	DNA-directed RNA polymerase III subunit RPC6	POLR3F	151530	348743	down-regulation	0.434503	0.0305087
O00767	Acyl-CoA desaturase	SCD	184190	431223	down-regulation	0.427134	0.0017615
Q9Y2V2	Calcium-regulated heat-stable protein 1	CARHSP1	286263	674100	down-regulation	0.42466	0.0420394
K7EN60	Telomerase RNA component-interacting RNase	TRIR	75827.3	211603	down-regulation	0.358347	0.0153497
B4DN96	cDNA FLJ54474, highly similar to Ubiquitin carboxyl-terminal hydrolase 40 (Fragment)		11473.8	32401	down-regulation	0.35412	0.0262903
F8W6N3	Ubiquitin carboxyl-terminal hydrolase	BAP1	36787.3	118817	down-regulation	0.309614	0.00194677
A0A2R8YE59	Ceramide transporter 1 (Fragment)	CERT1	116882	490717	down-regulation	0.238186	0.0060889
H0YLD0	Phosphatidylinositol N-acetylglucosaminyltransferase subunit H (Fragment)	PIGH	6482.5	43183.3	down-regulation	0.150116	0.000510064
