# Supplementary material for: 6-Gingerol Inhibits De Novo Lipogenesis by Targeting Stearoyl-CoA Desaturase to Alleviate Fructose-Induced Hepatic Steatosis
Source: Int J Mol Sci. 2024 Oct 20;25(20):11289. doi: 10.3390/ijms252011289 (PMC11508832; doi:10.3390/ijms252011289)
Supplement: Supplementary file 1 [file ijms-25-11289-s001.zip › Table. S2.xlsx]

## Sheet: Sheet1
Name	Unit	Mean ND	Mean HFD	Mean 6-G-H	ND-1	ND-2	ND-3	ND-4	ND-5	ND-6	HFD-1	HFD-2	HFD-3	HFD-4	HFD-5	HFD-6	6-G-H-1	6-G-H-2	6-G-H-3	6-G-H-4	6-G-H-5	6-G-H-6
C16:0	ug/g	3687.05	10828.9	9869.03	4419.75	2452.86	5140.61	2485.89	2410.2	5213	9089.8	11290.3	6326.55	11727.9	13586.9	12952.1	16621.9	10462.3	7464.15	9105.91	9509.77	6050.16
C16:1N7	ug/g	306.99	1897.9	961.797	489.039	139.384	372.931	207.937	201.17	431.483	999.47	1816.11	1232.18	1534.35	1843.78	3961.5	2038.82	1080.76	535.768	709.071	1041.21	365.162
C18:0	ug/g	2451.04	3106.71	3900.42	2489.42	2453.53	2632.2	2486.89	2302.34	2341.88	1978.99	3181.39	3472.48	3194.01	3222.97	3590.41	4999.17	3819.52	3886.92	3781.47	3315.39	3600.05
C18:1N9	ug/g	2605.48	21626.3	13449.5	3624.42	1078.29	4523.68	1279.38	1031.03	4096.05	17050.9	24807.8	13927.8	20550.5	27674.7	25746	21092.7	16254.2	10060.1	11294.9	12021.2	9974.03
C18:2N6	ug/g	4223.21	9529.63	9068.7	5449.97	2771.37	5376.22	2531.38	2385.76	6824.54	8787.86	9518.89	6430.67	10016.4	12254.5	10169.4	12781.3	10096	6460.95	9424.59	8877.99	6771.36
C20:3N6	ug/g	176.516	428.962	351.448	128.553	192.447	187.212	155.278	150.699	244.906	437.822	427.183	406.72	410.576	482.4	409.067	410.732	382.862	277.107	415.822	344.357	277.811
C20:4N6	ug/g	3311.87	3582.9	3861.3	3293.59	3206.97	3136.4	3654.91	3381.14	3198.2	2086.29	3408.46	3948.39	3762.97	3640.32	4650.96	2826.25	3892.65	4758.91	3692.61	3465.19	4532.19
C22:5N3	ug/g	971.721	659.83	771.708	1063.05	766.172	1090.87	891.7	954.366	1064.16	420.692	637.178	666.135	699.504	640.598	894.875	556.245	712.302	1057.74	787.021	806.888	710.052
Total_SFA	/	6414.33	14390	13930.4	7202.27	5070.22	8180.6	5138.42	4850.51	8043.96	11398.6	14912.1	9973.23	15367.5	17418.3	17270.5	21863	14159.3	11546.8	13001.5	13149.9	9861.65
Total_MUFA	/	3514.82	23731	13400.1	4189.29	1242.02	6704.69	1526.11	1262.76	6164.04	20269.7	27077.6	12402.2	22419.7	30005.1	30211.8	17644.4	13234.9	12110.2	12964.5	13933.1	10513.6
Total_PUFA	/	9138.68	15047.3	14737.8	10460.1	7155.42	10422.6	7485.71	7107.01	12201.3	12558	14830.4	12039.3	15710.6	18191.7	16953.7	17379.4	15838.7	13227.1	14953.3	14125.6	12902.8
Total_N3	/	1099.23	793.094	1011.54	1229.13	808.709	1281.65	919.101	979.285	1377.48	614.625	773.476	812.191	822.879	890.36	845.035	952.477	994.689	1185.84	998.807	1030.54	906.876
Total_N6	/	8039.45	14164.2	10892.9	9230.94	6346.71	9140.92	6566.61	6127.73	10823.8	11943.3	13956.9	11227.1	14787.8	17261.3	15808.7	10426.9	11844	10041.3	10954.5	11095.1	10995.9
Total_N6/N3	/	6.54929	22.3216	19.4675	6.77507	6.61761	7.49913	5.76249	5.08245	7.55897	27.0948	23.4034	14.9718	21.9692	27.1907	19.2993	39.3046	19.8783	10.9165	16.5199	16.297	13.8886
